# Supplementary material for: Diversity and Reassortment Rate of Influenza A Viruses in Wild Ducks and Gulls
Source: Viruses. 2021 May 27;13(6):1010. doi: 10.3390/v13061010 (PMC8230314; doi:10.3390/v13061010)
Supplement: Supplementary file 1 [file viruses-13-01010-s001.zip]

Archive with 17 entries (17 files):
- Figure S1  PB2 duck.pdf
- Figure S10  NP gull.pdf
- Figure S11  MP gull.pdf
- Figure S12  NS gull.pdf
- Figure S2  PB1 duck.pdf
- Figure S3  PA duck.pdf
- Figure S4  NP duck.pdf
- Figure S5  MP duck.pdf
- Figure S6  NS duck.pdf
- Figure S7  PB2 gull.pdf
- Figure S8  PB1 gull.pdf
- Figure S9  PA gull.pdf
- Table S1 list of viruses_.xlsx
- Table S2 duck viruses.xlsx
- Table S3 H13 viruses.xlsx
- Table S4 H16 viruses.xlsx
- Table S5  duck and gull  viruses.xlsx
